# Supplementary material for: Controllable Doping Characteristics for WSxSey Monolayers Based on the Tunable S/Se Ratio
Source: Nanomaterials (Basel). 2023 Jul 19;13(14):2107. doi: 10.3390/nano13142107 (PMC10385163; doi:10.3390/nano13142107)
Supplement: Supplementary file 1 [file nanomaterials-13-02107-s001.zip]

Archive with 1 entries (1 files):
- nanomaterials-2481666-supplementary.pdf
